# Supplementary material for: Enhanced Antibacterial Activity of Vancomycin Loaded on Functionalized Polyketones
Source: Polymers (Basel). 2024 Jul 2;16(13):1890. doi: 10.3390/polym16131890 (PMC11244503; doi:10.3390/polym16131890)
Supplement: Supplementary file 1 [file polymers-16-01890-s001.zip]

Archive with 1 entries (1 files):
- polymers-3086653-supplementary.pdf
